# Supplementary material for: BEX1 and BEX4 Induce GBM Progression through Regulation of Actin Polymerization and Activation of YAP/TAZ Signaling
Source: Int J Mol Sci. 2021 Sep 11;22(18):9845. doi: 10.3390/ijms22189845 (PMC8471324; doi:10.3390/ijms22189845)
Supplement: Supplementary file 1 [file ijms-22-09845-s001.zip]

Archive with 1 entries (1 files):
- ijms-1342205-supplementary materials.pdf
